# Supplementary material for: Action of Curcumin on Glioblastoma Growth: A Systematic Review with Meta-Analysis of Animal Model Studies
Source: Biomedicines. 2024 Jan 24;12(2):268. doi: 10.3390/biomedicines12020268 (PMC10886523; doi:10.3390/biomedicines12020268)
Supplement: Supplementary file 1 [file biomedicines-12-00268-s001.zip]

Archive with 1 entries (1 files):
- biomedicines-2812672-supplementary.pdf
